# Supplementary material for: GWASeq: targeted re-sequencing follow up to GWAS
Source: BMC Genomics. 2016 Mar 3;17:176. doi: 10.1186/s12864-016-2459-y (PMC4776370; doi:10.1186/s12864-016-2459-y)
Supplement: Additional file 2: — Regional plots of associations for each targeted region. rs numbers and purple circles indicate the focal GWAS SNP that the region was selected around. Colored circles indicate degree of LD among SNPs. Grey circles indicate novel SNPs that lack LD information based on the 2012 release of the 1000 Genomes data. The rs number at figure top is centered around the location of the focal SNP. (ZIP 1921 kb) [file 12864_2016_2459_MOESM2_ESM.zip]

Archive with 10 entries (10 files):
- suppl_figS2/suppl_figS2a.tiff
- suppl_figS2/suppl_figS2b.tiff
- suppl_figS2/suppl_figS2c.tiff
- suppl_figS2/suppl_figS2d.tiff
- suppl_figS2/suppl_figS2e.tiff
- suppl_figS2/suppl_figS2f.tiff
- suppl_figS2/suppl_figS2g.tiff
- suppl_figS2/suppl_figS2h.tiff
- suppl_figS2/suppl_figS2i.tiff
- suppl_figS2/suppl_figS2j.tiff
